# Supplementary material for: Examining the Role of Oxytocinergic Signaling and Neuroinflammatory Markers in the Therapeutic Effects of MDMA in a Rat Model for PTSD
Source: Pharmaceuticals (Basel). 2024 Jun 27;17(7):846. doi: 10.3390/ph17070846 (PMC11279644; doi:10.3390/ph17070846)
Supplement: Supplementary file 1 [file pharmaceuticals-17-00846-s001.zip]

Archive with 1 entries (1 files):
- pharmaceuticals-3053499-supplementary.pdf
